# Supplementary material for: Mitotic DNA synthesis is caused by transcription-replication conflicts in BRCA2-deficient cells
Source: Mol Cell. 2022 Sep 15;82(18):3382–3397.e7. doi: 10.1016/j.molcel.2022.07.011 (PMC9631240; doi:10.1016/j.molcel.2022.07.011)
Supplement: Methods S1. Peak calling script for MiDAS-seq, related to STAR Methods [file mmc2.zip]

Archive with 2 entries (2 files):
- Groelly et al - Methods S1.R
- __MACOSX/._Groelly et al - Methods S1.R
