# Supplementary material for: Mitotic DNA synthesis is caused by transcription-replication conflicts in BRCA2-deficient cells
Source: Mol Cell. 2022 Sep 15;82(18):3382–3397.e7. doi: 10.1016/j.molcel.2022.07.011 (PMC9631240; doi:10.1016/j.molcel.2022.07.011)
Supplement: Methods S1. Peak calling script for MiDAS-seq, related to STAR Methods [file mmc2.zip › Groelly et al - Methods S1.R]

## CSV to TSV

tab <- read.csv("E128_H1299+DOX_bin-size_10000_quality_37_chr1-X_sigma_all_0b.csv",h=F)

tbl <- data.frame(matrix(0,ncol=23,nrow=nrow(tab)))
for(i in 1:23){
	tbl[,i] <- tab[,(i-1)*15+1]
}

colnames(tbl) <- paste0("sigma",1:23)

tbl[,24] <- seq(from=0,to=nrow(tab)-1,by=1)
tbl[,25] <- seq(from=0,to=(nrow(tab)*10000)-10000,by=10000)
tbl[,26] <- seq(from=9999,to=(nrow(tab)*10000),by=10000)

colnames(tbl)[24:26] <- c("bin","start","end")

start <- rep(tbl$start,23)
end <- rep(tbl$end,23)
bin <- rep(tbl$bin,23)
chr <- NULL
sig <- NULL
for(i in 1:23){
	chr <- c(chr,rep(paste0("chr",i),nrow(tbl)))
	sig <- c(sig,tbl[,i])
} 

new.tab <- data.frame(chr = chr,
					  start = start,
					  end = end,
					  sigma = sig,
					  bin = bin)

options(scipen = 999)
 
write.table(new.tab,
			"E128_H1299+DOX_bin-size_10000_quality_37_chr1-X_sigma_all_0b.bed",
			quote=F,
			sep="\t",
			row.names=FALSE)


## Check raw MiDAS EdU-seq signal

#Plot raw
chr1 <- new.tab[new.tab$chr == "chr1",]

plot(chr1$bin, chr1$sigma, col = 'Gray', type = 'l')

## Peak detection

argmax <- function(x, y, w=1, ...) {
  require(zoo)
  n <- length(y)
  y.smooth <- loess(y ~ x, ...)$fitted
  y.max <- rollapply(zoo(y.smooth), 2*w+1, max, align="center")
  delta <- y.max - y.smooth[-c(1:w, n+1-1:w)]
  i.max <- which(delta <= 0) + w
  list(x=x[i.max], i=i.max, y.hat=y.smooth)
}

chr.sizes <- read.table("hg19.chrom.sizes",h=T)
chr.sizes$bin <- floor(chr.sizes$size/10000)

test <- function(w, span) {

	x.peaks <- NULL

	peaks <- argmax(x, y, w=w, span=span)

	#plot(x, y, cex=0.75, col="Gray", main=paste("w = ", w, ", span = ", span, sep=""))
	#lines(x, peaks$y.hat,  lwd=2) #$

	y.min <- min(y)
	#sapply(peaks$i, function(i) lines(c(x[i],x[i]), c(y.min, peaks$y.hat[i]), col="Red", lty=2))
	#points(x[peaks$i], peaks$y.hat[peaks$i], col="Red", pch=19, cex=1.25)
	
	x.peaks <- c(x.peaks,x[peaks$i])
	
	return(x.peaks)

}

#test-run with active plot lines in the test function (uncomment)
#x <- chr1$bin
#y <- chr1$sigma
#peaks.chr1 <- test(30, 0.01)

chroms <- paste0("chr",1:23)

pos.x <- NULL
pos.y <- NULL
chrom <- NULL

for(i in 1:23){
	size <- chr.sizes[chr.sizes$chr == chroms[i],"bin"]
	chr  <- new.tab[new.tab$chr == chroms[i],]
	chr  <- chr[1:size,]
	
	x <- chr$bin
	y <- chr$sigma
	
	peak <- NULL
	sig  <- NULL
	
	peak <- test(30, 0.01)
	sig  <- chr[chr$bin %in% peak,"sigma"]

	pos.x <- c(pos.x, peak)
	pos.y <- c(pos.y, sig)
	chrom <- c(chrom, rep(chroms[i],length(peak)))
}

res <- data.frame(chr = chrom, bin = pos.x, sigma = pos.y)
res.df <- res[res$sigma > 5, ]

write.table(res.df,"Raw_peaks_H1299+DOX.txt",quote=F,sep="\t",row.names=F)

res.chr1 <- res.df[res.df$chr=="chr1",]
plot(chr1$bin, chr1$sigma, col = 'Gray', type = 'l')
for(i in 1:nrow(res.chr1)){
	abline(v=res.chr1$bin[i],lwd=0.8,lty=2,col="gray")
	abline(v=8600,lwd=0.8,lty=2,col="pink1")
	abline(v=19300,lwd=0.8,lty=2,col="pink1")
	abline(v=22800,lwd=0.8,lty=2,col="pink1")
	abline(v=24500,lwd=0.8,lty=2,col="pink1")
}
