# Supplementary material for: Mitotic DNA synthesis is caused by transcription-replication conflicts in BRCA2-deficient cells
Source: Mol Cell. 2022 Sep 15;82(18):3382–3397.e7. doi: 10.1016/j.molcel.2022.07.011 (PMC9631240; doi:10.1016/j.molcel.2022.07.011)
Supplement: Table S1 — List of MiDAS sites in BRCA2-deficient (−BRCA2) H1299 human cells, related to Figure 1 [file mmc3.xlsx]

## Sheet: Sheet1
Table S1. List of MiDAS sites in BRCA2-deficient (-BRCA2) H1299 human cells. Related to Figure 1.
	Genes at bin	Chr	Bin	Sigma	Rearrangement (# of tumors)
					n = 39 BRCA2-mutated breast tumours	n = 469 BRCA2 wild type breast tumours
	SCNN1D, ACAP3	chr1	122	15.47	1	13
	ACOT7	chr1	636	7.426	1	6
	UAP1	chr1	16253	7.164	2	13
		chr1	22837	7.654	0	11
		chr10	81	8.364	0	15
	PFKP	chr10	316	21.281	1	5
		chr10	11229	7.926	0	5
	CTBP2	chr10	12673	6.126	1	7
	TTC40	chr10	13473	9.107	1	5
	DRD4	chr11	63	15.823	0	9
	TOLLIP	chr11	133	14.45	0	3
		chr11	213	25.913	1	8
	WDR74	chr11	6260	12.246	1	18
	PCNXL3	chr11	6539	6.627	2	35
		chr11	6961	6.784	5	61
		chr11	12204	8.156	0	6
	WNK1	chr12	86	8.316	3	8
	FBXL14, WNT5B	chr12	170	26.423	1	9
		chr12	3451	21.116	1	3
	SH2B3	chr12	11186	7.065	0	4
	GCN1L1	chr12	12057	6.407	0	9
	NCOR2	chr12	12495	20.781	2	12
	LATS2	chr13	2158	7.022	1	11
	SLC7A1	chr13	3012	12.728	1	8
	IRS2	chr13	11043	7.78	0	9
	RASA3	chr13	11475	5.675	0	3
	ITPK1	chr14	9350	13.31	0	3
	CCNK, CCDC85C	chr14	10000	28.064	2	1
	WDR25	chr14	10086	9.38	0	7
		chr14	10198	20.191	0	4
	KIF26A	chr14	10462	61.352	1	8
	PACS2	chr14	10585	22.495	2	10
		chr16	105	29.478	1	6
	VASN, CORO7-PAM16, CORO7	chr16	442	10.727	2	10
		chr16	4990	15.914	0	4
	CMIP	chr16	8160	9.38	1	2
		chr16	8562	14.602	0	8
	HIC1	chr17	195	17.452	0	7
		chr17	266	6.824	1	12
	RAI1	chr17	1763	13.527	2	17
	DHRS7B	chr17	2109	5.55	3	21
	SEPT9	chr17	7541	17.526	1	16
		chr17	7784	5.3	0	20
	FASN, CCDC57	chr17	8005	18.561	0	17
		chr18	7731	10.293	0	0
	SBNO2	chr19	114	44.478	0	13
	REXO1	chr19	184	46.749	2	12
	SGTA, THOP1	chr19	278	20.37	1	13
	NFIC	chr19	345	24.434	0	15
	PIAS4	chr19	401	34.678	1	15
	KDM4B	chr19	499	6.949	1	13
	SAFB	chr19	566	9.941	2	15
	MLLT1	chr19	624	27.283	3	7
	MAP2K7	chr19	797	14.286	2	10
	LDLR	chr19	1120	14.863	0	19
	TNPO2	chr19	1283	12.334	2	26
		chr19	1545	41.015	1	16
	ELL	chr19	1859	16.359	1	18
	GATAD2A	chr19	1959	18.306	1	17
		chr19	3383	7.773	0	10
	KCTD15	chr19	3429	39.202	0	5
		chr19	3570	9.046	1	10
	ACTN4	chr19	3916	24.059	0	12
	AKT2	chr19	4076	14.008	0	16
	CLASRP	chr19	4556	11.736	2	11
	C19orf81, SYT3	chr19	5115	16.924	2	8
	LENG8	chr19	5496	32.139	0	7
	U2AF2	chr19	5617	20.524	1	15
	ZNF787	chr19	5663	14.974	3	6
	TPO	chr2	149	10.724	1	4
	TSSC1	chr2	329	16.509	0	4
	RTN4	chr2	5527	7.578	1	4
	USP34	chr2	6169	8.107	2	4
	COQ10B	chr2	19833	8.63	2	3
	AGAP1	chr2	23657	7.432	2	9
		chr2	24176	8.821	1	4
	SRXN1	chr20	63	9.32	4	5
	PLCB4	chr20	922	6.812	0	7
	OVOL2, MGME1	chr20	1795	8.53	1	11
	INSM1, C20orf26	chr20	2034	5.585	0	13
	C20orf112	chr20	3114	9.114	1	10
	ZNF217	chr20	5219	6.824	2	35
	GNAS	chr20	5743	5.165	1	20
	TAF4	chr20	6063	13.311	2	18
		chr20	6168	44.944	2	14
		chr20	6247	14.549	2	9
	WDR4	chr21	4427	11.099	1	12
	TRPM2	chr21	4578	6.565	3	7
	COL18A1	chr21	4690	20.242	1	7
	MICAL3	chr22	1837	6.812	1	9
	MYH9	chr22	3668	5.995	1	13
	SGSM3, MKL1	chr22	4080	8.042	1	10
	FAM19A5	chr22	4895	5.472	1	6
	MAPK12	chr22	5069	6.455	0	7
		chr3	953	7.108	3	5
	ROBO2	chr3	7694	11.662	0	6
	DCBLD2	chr3	9861	16.199	1	3
	TXNRD3NB, TXNRD3	chr3	12629	6.435	1	2
	POLR2H, THPO, EIF2B5	chr3	18408	7.526	1	3
	TRA2B	chr3	18563	10.172	0	4
	CPLX1	chr4	78	15.167	1	11
	LINC00955	chr4	359	5.7	0	3
		chr4	851	7.187	0	3
		chr4	1016	6.69	0	4
	DHX15	chr4	2458	16.713	1	3
		chr4	13990	8.113	1	3
	LRBA	chr4	15155	6.285	1	7
		chr4	18207	6.495	0	5
	SLC12A7	chr5	109	14.247	1	4
	TRIO	chr5	1428	5.007	1	3
	ERBB2IP	chr5	6529	8.737	0	1
	LARP1	chr5	15416	14.071	0	1
	FGF18	chr5	17085	42.73	1	6
	GRK6	chr5	17685	16.74	1	12
	CANX	chr5	17911	7.706	4	10
		chr6	132	30.644	1	7
	SNX14	chr6	8630	13.915	0	9
	IGF2R	chr6	16039	10.133	1	6
	QKI	chr6	16383	9.905	2	15
		chr6	17042	10.325	1	3
	PRKAR1B	chr7	69	12.969	2	2
	MAD1L1	chr7	214	14.104	1	4
	FOXK1	chr7	478	7.796	0	2
	HNRNPA2B1, CBX3	chr7	2624	8.256	2	14
	UPK3B	chr7	7614	18.176	0	7
	CDK6	chr7	9232	8.483	1	6
		chr7	9884	5.716	0	8
		chr7	10038	5.972	1	11
		chr7	13056	133.724	1	9
	ZNF467	chr7	14947	25.269	1	7
	BLACE	chr7	15515	11.822	0	1
		chr7	15727	5.933	0	7
	PTPRN2	chr7	15819	8.947	0	5
	CTSB	chr8	1171	8.099	1	9
	MTERFD1	chr8	9725	17.927	0	11
		chr8	12880	7.485	3	39
	ASAP1	chr8	13139	7.021	0	14
		chr8	14350	7.327	2	10
	NRBP2	chr8	14492	19.824	1	9
	PTPRD	chr9	943	14.346	1	9
	PSMB7	chr9	12715	8.41	0	6
	FAM129B	chr9	13027	12.022	0	10
	PRRC2B	chr9	13435	9.489	0	6
	BRD3	chr9	13691	14.886	1	3
		chr9	13947	9.702	2	11
	PNPLA7	chr9	14040	12.008	2	5
	SMS	chr23	2197	20.691	2	2
		chr23	4552	7.657	4	5
	OPHN1	chr23	6759	12.321	0	7
		chr23	15235	54.028	0	1
