# Supplementary material for: Mitotic DNA synthesis is caused by transcription-replication conflicts in BRCA2-deficient cells
Source: Mol Cell. 2022 Sep 15;82(18):3382–3397.e7. doi: 10.1016/j.molcel.2022.07.011 (PMC9631240; doi:10.1016/j.molcel.2022.07.011)
Supplement: Table S2 — List of MiDAS sites in aphidicolin-treated BRCA2-proficient (+BRCA2+APH) H1299 human cells, related to Figure 1 [file mmc4.xlsx]

## Sheet: Sheet1
Table S2. List of MiDAS sites in aphidicolin-treated BRCA2-proficient (+BRCA2+APH) H1299 human cells. Related to Figure 1.
	Genes at bin	Chr	Bin	Sigma	Rearrangement (# of tumors)
					n = 39 BRCA2-mutated breast tumours	n = 469 BRCA2 wild type breast tumours
	FGGY	chr1	6009	19.904	0	6
	LRRC7	chr1	7036	14.16	0	5
	ST6GALNAC3	chr1	7686	6.202	0	5
	DPYD	chr1	9796	102.814	0	9
	RABGAP1L	chr1	17477	49.964	0	13
		chr1	17624	10.374	0	10
		chr1	18740	6.98	0	4
		chr1	19326	13.55	1	6
	HHAT	chr1	21083	6.618	2	7
	ESRRG	chr1	21700	9.18	0	3
	SDCCAG8	chr1	24352	18.959	0	15
	KIF26B	chr1	24585	22.643	0	5
		chr10	900	44.081	3	14
	PARD3	chr10	3471	8.577	1	11
	PRKG1	chr10	5344	30.678	1	3
	C10orf11	chr10	7781	8.165	3	8
	KCNMA1	chr10	7889	13.056	1	11
		chr10	9220	9.535	2	3
		chr10	11460	43.137	0	7
	ATRNL1	chr10	11731	107.385	2	0
	DOCK1, FAM196A	chr10	12895	76.573	0	4
	MGMT	chr10	13151	5.802	0	5
		chr11	685	8.194	0	3
	PSMA1	chr11	1457	6.193	2	6
	SOX6	chr11	1634	54.253	1	3
		chr11	2692	29.218	1	14
		chr11	2848	6.615	1	9
		chr11	2923	9.807	1	7
	DCDC1	chr11	3130	76.637	2	15
	PRR5L	chr11	3638	6.295	1	11
	DLG2	chr11	8477	9.296	1	9
	MAML2	chr11	9577	9.928	2	20
		chr11	10546	24.23	0	7
	GUCY1A2	chr11	10682	6.16	0	2
	PRR4, TAS2R14	chr12	1125	8.043	2	4
		chr12	2417	30.864	0	11
		chr12	3896	11.315	2	7
	CNTN1	chr12	4129	8.915	1	7
	YAF2, PPHLN1	chr12	4263	33.172	0	3
	TMEM117	chr12	4445	42.645	0	2
	FAM19A2	chr12	6240	7.889	1	5
	GRIP1	chr12	6707	34.32	1	13
	TRHDE	chr12	7286	6.201	0	9
		chr12	7415	61.777	0	11
		chr12	7817	38.698	0	2
	SYT1	chr12	7972	98.483	1	7
	PPFIA2	chr12	8183	24.637	3	5
	TMTC2	chr12	8338	9.442	1	9
		chr12	8585	20.884	0	6
	MGAT4C	chr12	8682	32.681	1	6
		chr12	8971	6.672	0	8
	ANKS1B	chr12	9972	44.857	4	13
		chr12	10299	45.775	2	4
	TAOK3	chr12	11868	8.706	1	6
		chr13	2294	12.976	1	5
	NBEA	chr13	3590	57.701	1	10
	ENOX1	chr13	4409	27.098	0	2
	DLEU1	chr13	5102	12.762	2	3
		chr13	6474	16.657	0	3
	PCDH9	chr13	6733	8.968	2	4
		chr13	8141	36.464	0	7
	SLITRK6	chr13	8636	40.158	0	9
		chr13	8951	10.116	0	4
	GPC5	chr13	9250	31.839	0	5
	GPC6	chr13	9446	50.667	0	5
	HS6ST3	chr13	9714	44.245	0	6
	FGF14	chr13	10258	9.935	0	9
	FAM155A	chr13	10816	53.865	1	7
		chr14	2786	34.494	0	2
	PRKD1	chr14	3041	12.493	0	6
	AKAP6	chr14	3295	17.666	1	7
	NPAS3	chr14	3390	38.621	1	8
	SLC25A21	chr14	3755	30.203	1	13
		chr14	4040	40.329	0	9
		chr14	4190	13.042	3	7
		chr14	4573	8.744	3	7
	MDGA2	chr14	4776	11.872	1	8
	RTN1	chr14	6016	7.376	3	9
		chr14	6691	24.074	0	10
	RAD51B	chr14	6864	12.904	3	13
	CEP128	chr14	8097	171.478	0	5
		chr14	8574	12.389	1	3
	EML5	chr14	8908	8.517	1	5
	FOXN3	chr14	8999	10.393	3	1
	AK7	chr14	9686	16.936	0	4
	FAM189A1	chr15	2964	28.348	0	6
		chr15	3584	36.426	1	3
		chr15	4690	13.516	0	6
	GALK2; FAM227B	chr15	4965	9.447	0	8
	RORA	chr15	6108	42.066	2	5
	THSD4	chr15	7189	19.765	0	10
	ITFG1	chr16	4748	8.809	1	12
	FTO	chr16	5390	16.761	1	11
		chr16	7268	99.789	0	9
	WWOX	chr16	7853	63.315	0	14
		chr17	1396	11.279	3	4
	ACACA	chr17	3569	7.512	0	25
	STXBP4	chr17	5312	7.153	0	33
	CCDC178	chr18	3080	6.304	0	4
	FHOD3	chr18	3434	104.311	1	3
		chr18	3981	8.391	0	7
	KATNAL2	chr18	4451	10.933	0	2
		chr18	5132	23.469	1	1
	TCF4	chr18	5333	76.395	1	3
	WDR7	chr18	5437	20.808	1	2
		chr18	5884	13.92	0	1
	DOK6	chr18	6744	102.989	0	2
	ATP9B	chr18	7704	15.252	0	3
		chr19	2908	11.013	0	14
	ZNF569	chr19	3790	39.348	1	10
	TSSC1	chr2	330	27.351	0	4
	NBAS	chr2	1552	34.197	0	7
		chr2	1907	95.436	0	3
	KLHL29	chr2	2388	7.542	0	3
	PRKCE	chr2	4604	13.809	0	9
	PSME4	chr2	5414	30.426	0	6
		chr2	5795	27.153	1	3
	WDPCP	chr2	6365	8.99	1	10
	LIMS1	chr2	10923	7.16	3	8
		chr2	12302	23.123	0	6
		chr2	12689	5.534	0	5
		chr2	13914	27.061	0	4
	LRP1B	chr2	14240	52.873	1	8
		chr2	14776	27.267	3	4
	GALNT13	chr2	15484	32.876	0	4
	KCNH7	chr2	16339	16.909	0	2
		chr2	16857	10.979	2	2
	HNRNPA3	chr2	17807	13.097	0	4
		chr2	18712	26.57	0	6
		chr2	18904	21.335	0	3
		chr2	19470	24.937	0	2
		chr2	19990	18.905	0	7
	PARD3B	chr2	20607	131.364	0	5
	ERBB4	chr2	21281	8.901	2	11
	SPAG16	chr2	21470	5.573	2	7
	ABCA12	chr2	21582	20.052	0	4
	DNER	chr2	23049	17.824	2	3
	AGAP1	chr2	23695	30.031	1	1
	HDAC4	chr2	24015	5.61	1	7
	PLCB1	chr20	843	8.061	0	13
	PLCB4	chr20	942	6.921	1	7
		chr20	1220	14.305	1	3
		chr20	1318	19.905	1	5
	MACROD2	chr20	1502	35.198/41.651	3	25
	KIF16B	chr20	1638	5.681	1	8
		chr21	2913	45.301	0	7
	BACH1	chr21	3067	13.828	0	9
	TIAM1	chr21	3272	10.872	0	16
	DSCR4	chr21	3944	15.888	0	7
	TTC28	chr22	2847	25.443	1	8
	SUMF1	chr3	417	17.586	0	13
	GRM7	chr3	699	42.938	1	4
		chr3	849	13.99	1	6
	TBC1D5	chr3	1740	25.549	0	7
	KCNH8	chr3	1933	51.321	0	5
		chr3	2057	29.382	1	5
	RARB	chr3	2521	31.541	0	5
		chr3	2863	16.489	1	6
	RBMS3	chr3	2975	58.053	0	5
	MYRIP	chr3	4023	22.546	3	1
	ULK4	chr3	4164	30.361	0	2
	ERC2	chr3	5598	237.887	2	4
	PTPRG	chr3	6192	41.151	0	4
	C3orf49	chr3	6380	8.179	0	6
	MAGI1	chr3	6555	36.487	3	6
	SUCLG2	chr3	6765	121.447	1	3
	FOXP1	chr3	7128	13.808	2	10
	ROBO2	chr3	7692	43.446	0	7
	CADM2	chr3	8552	38.092	2	7
	CMSS1, FILIP1L	chr3	9978	15.371	1	7
		chr3	10699	6.447	1	5
	ZBTB20	chr3	11448	57.669	0	5
		chr3	13113	13.152	1	2
		chr3	14398	23.025	1	6
		chr3	15547	8.354	1	4
	RSRC1	chr3	15821	60.266	1	7
		chr3	16202	9.911	1	7
		chr3	16831	31.538	0	7
		chr3	17172	8.975	1	5
	NLGN1	chr3	17362	118.295	0	10
	NAALADL2	chr3	17480	44.825	0	8
	KCNMB2	chr3	17836	7.453	2	6
		chr3	17986	10.195	2	4
		chr3	18102	42.095	2	5
	LPP	chr3	18850	38.652	1	15
	FGF12	chr3	19222	111.916	0	9
	EVC, EVC2	chr4	571	21.479	0	5
		chr4	1306	163.928	2	2
		chr4	1934	198.321	0	7
		chr4	2398	11.475	2	2
	STIM2	chr4	2692	12.278	0	2
		chr4	3392	123.107	0	3
	ARAP2	chr4	3624	20.984	0	7
	C4orf22	chr4	8174	14.398	3	0
	WDFY3	chr4	8588	12.317	0	4
	MAPK10	chr4	8706	34.947	1	3
	CCSER1	chr4	9186	15.574	1	9
	GRID2	chr4	9428	27.749	0	2
	COL25A1	chr4	11014	6.455	0	4
	ANK2	chr4	11399	8.494	1	4
		chr4	11540	11.799	0	1
		chr4	12135	29.814	0	3
	INPP4B	chr4	14335	50.941	2	5
	HHIP	chr4	14561	19.575	0	9
	NR3C2	chr4	14934	20.143	1	4
	LRBA	chr4	15159	9.711	1	7
	FSTL5	chr4	16275	12.473	0	1
	36951	chr4	16484	60.494	0	1
	GALNT7	chr4	17422	11.313	1	5
		chr4	18146	32.145	1	5
	TENM3	chr4	18332	15.8	0	3
	ADAMTS16	chr5	532	6.422	0	10
	CTNND2	chr5	1135	63.849	1	8
		chr5	1246	80.907	2	7
	FBXL7	chr5	1572	6.771	0	4
	WDR70	chr5	3741	17.073	0	15
	PDE4D	chr5	5866	36.139	0	6
	ELOVL7	chr5	6006	9.845	0	7
		chr5	8024	10.959	1	2
		chr5	8229	84.42	0	2
		chr5	8835	14.96	0	3
	FAM172A	chr5	9331	18.681	0	2
	PCSK1	chr5	9572	15.416	2	3
		chr5	9686	21.569	0	1
		chr5	9964	6.29	0	2
		chr5	10664	17.923	2	13
	DMXL1	chr5	11838	12.382	1	1
	ADAMTS19	chr5	12906	35.329	0	3
	CDC42SE2	chr5	13071	5.707	0	3
		chr5	13611	40.704	1	3
	KCTD16	chr5	14386	6.641	0	4
		chr5	14478	24.824	0	3
		chr5	16252	44.834	0	3
		chr5	16473	7.319	1	5
	TENM2	chr5	16738	13.088	2	2
	SLIT3	chr5	16841	23.687	0	4
	GMDS	chr6	200	333.595	0	13
	FARS2	chr6	539	160.796	1	10
	PHACTR1	chr6	1304	20.877	0	13
	JARID2	chr6	1544	10.089	0	14
	ATXN1	chr6	1647	29.952	1	10
		chr6	1941	14.857	2	6
	CDKAL1	chr6	2093	61.871	1	15
		chr6	2284	14.1	1	6
	BTBD9	chr6	3841	5.981	0	9
	SUPT3H	chr6	4513	16.472	0	5
	BAI3	chr6	6963	69.46	0	11
		chr6	7781	18.533	0	8
	UBE3D	chr6	8361	24.963	0	5
		chr6	8686	21.003	0	5
		chr6	9214	10.589	0	6
		chr6	9789	29.413	0	7
		chr6	10136	22.621	2	9
		chr6	10492	14.026	0	9
	HS3ST5	chr6	11465	27.724	0	5
	NT5DC1	chr6	11642	11.75	3	8
		chr6	11867	53.667	1	6
		chr6	12000	11.099	1	11
	NKAIN2	chr6	12462	15.772	2	9
	CENPW	chr6	12666	50.574	2	16
	PTPRK	chr6	12853	7.278	1	12
	LAMA2	chr6	12966	81.525	1	8
		chr6	14373	7.614	0	8
	SHPRH	chr6	14618	12.86	1	10
		chr6	14837	54.488	0	5
	SYNE1	chr6	15273	9.458	1	13
	TIAM2	chr6	15540	7.153	0	3
	PARK2	chr6	16300	12.096	1	6
		chr6	16733	7.519	0	4
	MAD1L1	chr7	216	11.871	1	4
	GLCCI1	chr7	810	10.621	1	1
	THSD7A	chr7	1162	11.05	0	6
		chr7	1331	66.437	0	1
		chr7	1521	8.734	2	2
	ISPD	chr7	1615	25.209	1	5
	HDAC9	chr7	1866	54.543	1	7
		chr7	3021	7.399	1	10
		chr7	3380	9.969	1	7
	ELMO1	chr7	3732	5.827	1	6
	SUGCT	chr7	4069	129.344	1	5
	AUTS2	chr7	6929	6.748	1	9
	MAGI2	chr7	7859	37.656	0	6
	CACNA2D1	chr7	8191	27.699	0	3
		chr7	8563	55.395	0	13
	ADAM22	chr7	8766	64.618	0	7
	CDK14	chr7	9046	63.173	0	7
	SLC25A13	chr7	9581	47.678	0	4
	IMMP2L	chr7	11056	37.102	1	7
	DOCK4	chr7	11175	7.584	0	4
	FOXP2	chr7	11406	39.604	0	5
		chr7	11807	17.196	0	7
	CADPS2	chr7	12215	22.736	0	6
	GRM8	chr7	12648	137.315	0	4
		chr7	13060	5.982	1	10
	EXOC4	chr7	13346	121.978	1	4
	CHRM2	chr7	13659	32.789	1	5
	PRSS37	chr7	14154	48.435	1	6
	TPK1	chr7	14434	23.453	0	6
	SGCZ	chr8	1457	5.853	0	5
	NRG1	chr8	3202	14.485	1	13
	SPIDR	chr8	4860	60.947	1	14
	NKAIN3	chr8	6346	40.345	3	12
		chr8	6480	30.543	1	14
		chr8	7190	74.372	2	7
		chr8	7317	9.412	2	10
		chr8	7547	8.123	0	12
		chr8	7975	10.385	2	19
	RALYL	chr8	8548	75.947	0	12
	MMP16	chr8	8917	7.103	1	14
		chr8	9052	24.589	1	15
	CPQ	chr8	9805	47.346	0	13
	VPS13B	chr8	10049	54.98	2	15
	RIMS2	chr8	10478	47.627	1	17
	ZFPM2	chr8	10664	15.284	2	17
		chr8	11208	7.601	2	10
	CSMD3	chr8	11387	8.311	2	11
	SAMD12	chr8	11957	10.873	1	18
	TRAPPC9	chr8	14096	12.235	2	11
		chr9	246	7.116	0	9
	KDM4C	chr9	689	7.377	0	4
	PTPRD	chr9	877	12.307	1	6
	PTPRD	chr9	1019	86.171	0	4
	SH3GL2	chr9	1761	11.337	0	10
		chr9	2239	5.945	0	6
		chr9	2400	24.581	0	3
		chr9	3224	17.137	2	2
	TRPM3	chr9	7393	6.756	0	3
	FRMD3	chr9	8608	12.854	0	3
	FANCC	chr9	9790	5.407	1	3
	STX17	chr9	10267	12.962	0	4
	OR13C4	chr9	10728	9.932	0	2
		chr9	10892	70.212	1	1
	ASTN2	chr9	11926	47.981	1	2
	HDHD1	chr23	698	186.943	2	7
		chr23	1091	182.828	0	4
	GLRA2	chr23	1464	7.814	0	9
	CA5B	chr23	1577	16.514	0	6
	SH3KBP1	chr23	1971	6.219	0	4
		chr23	2275	51.805	0	3
	IL1RAPL1	chr23	2915	15.114	0	1
		chr23	6435	65.62	2	7
	ZDHHC15	chr23	7463	35.597	1	8
		chr23	9522	21.904	3	2
	DIAPH2	chr23	9621	50.187	0	3
	COL4A6	chr23	10766	16.76	0	3
		chr23	12073	143.04	1	2
