# Supplementary material for: Mitotic DNA synthesis is caused by transcription-replication conflicts in BRCA2-deficient cells
Source: Mol Cell. 2022 Sep 15;82(18):3382–3397.e7. doi: 10.1016/j.molcel.2022.07.011 (PMC9631240; doi:10.1016/j.molcel.2022.07.011)
Supplement: Table S3 — DRIP signal measured in unperturbed HeLa cells at MiDAS sites identified in BRCA2-deficient (−BRCA2) H1299 cells, related to Figure 5 [file mmc5.xlsx]

## Sheet: Table S3
Table S3. DRIP signal measured in unperturbed HeLa cells at MiDAS sites identified in BRCA2-deficient (-BRCA2) H1299 cells. Related to Figure 5.
	MiDAS sites in H1299 -BRCA2		R-loops (DRIP in HeLa)
	Chromosome	Bin
	chr1	122	YES
	chr1	636	NO
	chr1	16253	YES
	chr1	22837	YES
	chr10	81	YES
	chr10	316	YES
	chr10	11229	YES
	chr10	12673	YES
	chr10	13473	NO
	chr11	63	YES
	chr11	133	YES
	chr11	213	NO
	chr11	6260	YES
	chr11	6539	YES
	chr11	6961	NO
	chr11	12204	NO
	chr12	86	YES
	chr12	170	YES
	chr12	3451	NO
	chr12	11186	YES
	chr12	12057	YES
	chr12	12495	YES
	chr13	2158	YES
	chr13	3012	YES
	chr13	11043	YES
	chr13	11475	NO
	chr14	9350	NO
	chr14	10000	YES
	chr14	10086	YES
	chr14	10198	NO
	chr14	10462	YES
	chr14	10585	YES
	chr16	105	NO
	chr16	442	YES
	chr16	4990	NO
	chr16	8160	YES
	chr16	8562	YES
	chr17	195	YES
	chr17	266	YES
	chr17	1763	YES
	chr17	2109	YES
	chr17	7541	YES
	chr17	7784	YES
	chr17	8005	YES
	chr18	7731	YES
	chr19	114	YES
	chr19	184	YES
	chr19	278	YES
	chr19	345	YES
	chr19	401	YES
	chr19	499	NO
	chr19	566	YES
	chr19	624	YES
	chr19	797	YES
	chr19	1120	YES
	chr19	1283	YES
	chr19	1545	YES
	chr19	1859	YES
	chr19	1959	YES
	chr19	3383	YES
	chr19	3429	YES
	chr19	3570	YES
	chr19	3916	YES
	chr19	4076	YES
	chr19	4556	YES
	chr19	5115	YES
	chr19	5496	YES
	chr19	5617	YES
	chr19	5663	YES
	chr2	149	NO
	chr2	329	YES
	chr2	5527	YES
	chr2	6169	YES
	chr2	19833	YES
	chr2	23657	YES
	chr2	24176	YES
	chr20	63	YES
	chr20	922	NO
	chr20	1795	YES
	chr20	2034	YES
	chr20	3114	NO
	chr20	5219	YES
	chr20	5743	YES
	chr20	6063	YES
	chr20	6168	NO
	chr20	6247	YES
	chr21	4427	YES
	chr21	4578	YES
	chr21	4690	YES
	chr22	1837	YES
	chr22	3668	YES
	chr22	4080	YES
	chr22	4895	NO
	chr22	5069	YES
	chr3	953	YES
	chr3	7694	NO
	chr3	9861	NO
	chr3	12629	YES
	chr3	18408	YES
	chr3	18563	YES
	chr4	78	YES
	chr4	359	NO
	chr4	851	NO
	chr4	1016	YES
	chr4	2458	YES
	chr4	13990	YES
	chr4	15155	NO
	chr4	18207	NO
	chr5	109	YES
	chr5	1428	YES
	chr5	6529	YES
	chr5	15416	YES
	chr5	17085	YES
	chr5	17685	YES
	chr5	17911	YES
	chr6	132	YES
	chr6	8630	YES
	chr6	16039	YES
	chr6	16383	YES
	chr6	17042	NO
	chr7	69	NO
	chr7	214	YES
	chr7	478	YES
	chr7	2624	YES
	chr7	7614	YES
	chr7	9232	YES
	chr7	9884	YES
	chr7	10038	YES
	chr7	13056	YES
	chr7	14947	YES
	chr7	15515	NO
	chr7	15727	YES
	chr7	15819	NO
	chr8	1171	YES
	chr8	9725	YES
	chr8	12880	YES
	chr8	13139	YES
	chr8	14350	NO
	chr8	14492	YES
	chr9	943	NO
	chr9	12715	YES
	chr9	13027	YES
	chr9	13435	YES
	chr9	13691	YES
	chr9	13947	YES
	chr9	14040	YES
	chr23	2197	YES
	chr23	4552	YES
	chr23	6759	NO
	chr23	15235	NO
