# Supplementary material for: Mitotic DNA synthesis is caused by transcription-replication conflicts in BRCA2-deficient cells
Source: Mol Cell. 2022 Sep 15;82(18):3382–3397.e7. doi: 10.1016/j.molcel.2022.07.011 (PMC9631240; doi:10.1016/j.molcel.2022.07.011)
Supplement: Table S4 — List of random early-S & R-loop prone sites, related to Figure 5 [file mmc6.xlsx]

## Sheet: Table S4.
Table S4. List of random early-S & R-loop prone sites. Related to Figure 5.
	Random early-S & R-loop prone sites
	Chromosome	Bin
	chr1	3318
	chr1	11014
	chr1	5292
	chr1	4193
	chr1	3285
	chr1	3097
	chr1	15622
	chr1	7818
	chr1	2358
	chr1	336
	chr1	11000
	chr1	1622
	chr1	3988
	chr1	4189
	chr1	2761
	chr1	2950
	chr1	5368
	chr10	10385
	chr10	7520
	chr10	4270
	chr11	12293
	chr11	4721
	chr11	7390
	chr11	1446
	chr11	4584
	chr11	989
	chr11	6176
	chr11	5718
	chr11	295
	chr11	6383
	chr11	4755
	chr12	10470
	chr12	1298
	chr12	4956
	chr12	2735
	chr12	5148
	chr13	11119
	chr14	6558
	chr14	10378
	chr15	4066
	chr15	7432
	chr15	4059
	chr15	6577
	chr15	3027
	chr15	6059
	chr15	4337
	chr15	6581
	chr15	6614
	chr15	4222
	chr15	8555
	chr15	4127
	chr15	6338
	chr15	7568
	chr15	7620
	chr16	8730
	chr16	3119
	chr16	511
	chr16	3018
	chr17	414
	chr17	7672
	chr17	6110
	chr17	7472
	chr17	4564
	chr17	4419
	chr17	1822
	chr17	445
	chr17	6247
	chr17	4104
	chr17	4498
	chr17	540
	chr17	4749
	chr17	417
	chr17	7313
	chr17	775
	chr17	773
	chr17	4474
	chr17	1619
	chr18	4618
	chr19	4183
	chr19	4432
	chr19	4898
	chr19	4868
	chr2	12784
	chr2	1031
	chr2	7345
	chr2	23859
	chr2	9705
	chr2	22005
	chr2	23192
	chr2	2450
	chr2	2066
	chr2	23197
	chr20	3507
	chr20	3394
	chr20	4961
	chr20	4476
	chr20	4789
	chr20	4772
	chr21	3998
	chr21	3377
	chr22	4213
	chr22	4441
	chr22	4349
	chr3	1117
	chr3	12979
	chr3	4900
	chr3	4966
	chr3	4805
	chr3	5056
	chr3	11152
	chr3	1509
	chr3	4978
	chr3	4853
	chr3	14970
	chr3	13393
	chr3	4790
	chr4	16952
	chr4	16953
	chr4	17010
	chr5	14974
	chr5	14888
	chr5	13533
	chr5	13780
	chr6	4279
	chr6	3728
	chr6	7418
	chr7	577
	chr7	2338
	chr7	13882
	chr7	4459
	chr7	4746
	chr7	13866
	chr8	3761
	chr8	2326
	chr8	3771
	chr8	3767
	chr8	2211
	chr8	2748
	chr8	14433
	chr8	2331
	chr9	3758
	chr9	13081
	chr9	11631
	chr9	9912
	chr9	13108
	chr9	11694
	chr9	12448
	chr9	3320
	chr9	2158
	chr9	13145
